# Supplementary material for: Investigating Activity Recognition for Hemiparetic Stroke Patients Using Wearable Sensors: A Deep Learning Approach with Data Augmentation
Source: Sensors (Basel). 2023 Dec 29;24(1):210. doi: 10.3390/s24010210 (PMC10781277; doi:10.3390/s24010210)
Supplement: Supplementary file 1 [file sensors-24-00210-s001.zip]

Archive with 1 entries (1 files):
- sensors-2764104-supplementary.pdf
